# Supplementary material for: Lower Adherence to the Mediterranean Diet in Fibromyalgia Compared with Rheumatoid and Psoriatic Arthritis and Its Association with Disease Burden and Lifestyle Factors
Source: Nutrients. 2026 Mar 24;18(7):1019. doi: 10.3390/nu18071019 (PMC13074341; doi:10.3390/nu18071019)
Supplement: Supplementary file 1 [file nutrients-18-01019-s001.zip]

Archive with 1 entries (1 files):
- nutrients-4168510-supplementary.pdf
